# Supplementary material for: A stony coral cell atlas illuminates the molecular and cellular basis of coral symbiosis, calcification, and immunity
Source: Cell. 2021 May 27;184(11):2973–2987.e18. doi: 10.1016/j.cell.2021.04.005 (PMC8162421; doi:10.1016/j.cell.2021.04.005)
Supplement: Table S1. S. pistillata scRNA sequencing library statistics, related to Figure 1 [file mmc1.xlsx]

## Sheet: MARSseq_library_statistics
MARS_plate	Stage	Total reads	Total transcripts detected (UMI-based)	% uniquely mapping reads	10_percentile_umis	50_percentile_umis	90_percentile_umis	N_cells_over100umis	Host_cells_targeted?	Median symbiodinium reads/cell	N cells over 200 Symbiodinium UMIs
CORAL0001	Adult	10298590	404504	52.45	210	742	2378	366	NO	8	0
CORAL0002	Adult	10862018	460551	52.62	194	822	2640	366	NO	11	0
CORAL0003	Adult	13933044	625184	45.28	420	1242	3219	373	NO	6	0
CORAL0004	Adult	4793011	195801	50.83	123	388	1064	354	NO	6	0
CORAL0005	Adult	8487366	351719	47.76	208	680	2083	370	NO	7	0
CORAL0006	Adult	7894673	337713	50.79	207	680	1735	367	NO	3	0
CORAL2001	Adult	19867159	582688	40.61	571	1092	2899	378	NO	4	0
CORAL2002	Adult	26857014	723177	39.15	621	1233	3899	378	NO	5	0
CORAL2003	Adult	22364962	479180	32.83	498	940	2434	377	NO	5	0
CORAL2004	Adult	26385001	783090	33.96	768	1600	3859	377	NO	5	0
CORAL2005	Adult	28579300	963501	38.04	778	1583	4993	378	NO	3	0
CORAL2006	Adult	22771472	707963	40.19	641	1338	3686	378	NO	3	0
CORAL2007	Adult	24822035	682258	40.96	799	1350	3271	378	NO	4	0
CORAL2008	Adult	21639002	552202	38.84	532	1090	2552	378	NO	2	0
CORAL2009	Adult	30096633	991066	37.46	907	1880	4903	378	NO	4	0
CORAL2010	Adult	7853539	467400	35.77	352	832	2427	378	YES	827.5	325
CORAL2011	Adult	34146727	1037592	37.49	1070	2140	4957	378	NO	3	0
CORAL2012	Adult	4618900	386599	41.14	248	626	2331	378	YES	897.5	307
CORAL2013	Adult	34304927	990285	34.89	994	1949	4672	378	NO	4	0
CORAL2014	Adult	32864643	878911	33.8	893	1660	4815	378	NO	3	0
CORAL2015	Adult	31301915	900688	35.25	859	1736	4599	378	NO	12	0
CORAL2016	Adult	30126403	884677	37.21	991	1685	4423	378	NO	4	0
CORAL2017	Adult	26407406	791670	37.09	650	1422	4230	378	NO	4	0
CORAL2018	Adult	15954399	493264	38.48	366	876	2597	378	NO	6	0
CORAL2019	Adult	24860159	748483	34.96	475	1154	4158	378	NO	3	0
CORAL2020	Adult	24081862	787345	38.53	602	1612	3790	378	NO	2	0
CORAL2021	Adult	19002073	555252	36.14	358	915	3325	378	NO	48	10
CORAL2022	Adult	18297709	557106	40.31	602	1103	2768	378	NO	5	0
CORAL2023	Adult	15622669	471606	36.58	300	779	2619	376	NO	9	0
CORAL2024	Adult	16888703	558766	39.11	405	996	2941	378	NO	3	0
CORAL2025	Adult	21120200	625472	36.01	517	1204	3290	378	NO	2	0
CORAL2026	Adult	14217923	447989	38.37	384	800	2446	378	NO	5	0
CORAL2027	Adult	25692780	745698	35.08	597	1546	3676	377	NO	7	0
CORAL2028	Adult	2477298	301692	33.83	362	640	1298	378	NO	16	0
CORAL2029	Adult	6793568	433045	38.25	258	728	2226	378	YES	832.5	302
CORAL2030	Adult	26376025	834944	36.6	694	1574	4327	378	NO	6	0
CORAL2031	Adult	12722330	449893	42.86	464	891	2293	377	NO	12	0
CORAL2032	Adult	12185264	352041	43.73	279	596	1979	377	NO	14	0
CORAL3033	Adult	13753064	280858	36.94	224	374	1345	375	NO	1	0
CORAL3034	Adult	12373844	298879	39.61	200	558	1572	378	NO	1	0
CORAL3035	Adult	14159859	365405	36.55	208	674	2004	374	NO	1	0
CORAL3036	Adult	11191354	416148	42.44	296	926	2035	372	NO	3	0
CORAL3037	Adult	22304101	535342	28.42	378	1044	2718	376	NO	6	0
CORAL3038	Adult	11604932	201171	31.53	165	265	1263	373	NO	9	0
CORAL3039	Adult	10750052	200352	33.18	155	250	1231	375	NO	8	0
CORAL3040	Adult	10411536	139925	34.7	129	204	799	362	NO	21	0
CORAL3041	Adult	9498842	284077	32.36	167	363	1843	371	YES	441.5	238
CORAL3042	Adult	14548478	616660	27.42	315	850	3892	378	YES	758.5	271
CORAL3043	Adult	8554925	315507	32.57	198	409	1768	376	YES	467.5	243
CORAL3044	Adult	7560014	294877	38.12	213	518	1571	376	YES	565.5	281
CORAL3045	Adult	14512311	346137	34.47	305	694	1814	374	NO	6	0
CORAL3046	Adult	14312081	335507	35.27	175	530	1756	378	NO	7	0
CORAL3047	Adult	16170520	381864	35.3	195	659	2344	376	NO	3	0
CORAL3048	Adult	14595637	340529	36.74	175	574	2008	377	NO	7.5	0
CORAL3049	Adult	24335724	452082	31.31	369	912	2483	373	NO	6	0
CORAL3050	Adult	13233431	303572	34.28	260	590	1625	375	NO	2	0
CORAL3051	Adult	7247954	220886	41.86	129	260	1454	366	YES	230	201
CORAL3052	Adult	18392879	521079	31.54	391	713	3775	378	NO	7	0
CORAL3053	Adult	11241474	466812	30.22	388	664	2867	378	NO	11	0
CORAL3054	Adult	15423211	490555	29.64	410	658	2727	378	NO	7	0
CORAL3055	Adult	18781316	615168	28.48	486	751	3823	376	NO	19	0
CORAL3056	Adult	8132550	398804	33.1	309	579	2049	378	YES	252	207
CORAL3057	Adult	6749970	360762	31.18	306	498	2105	377	YES	319.5	227
CORAL3058	Adult	15199213	551864	32.2	414	1016	3167	377	NO	6	0
CORAL3059	Adult	8676674	442150	28.27	463	842	2125	378	YES	221.5	199
CORAL3060	Adult	13433617	401142	36.91	215	750	2222	378	NO	6	0
CORAL3061	Adult	11384324	329575	32.54	263	640	1673	377	NO	5	0
CORAL3062	Adult	15573315	505644	32.75	346	974	2748	377	NO	6	0
CORAL3063	Adult	19395824	643423	29.6	396	1104	3859	376	NO	9	0
CORAL3064	Adult	19685828	449347	29.53	324	786	2480	377	NO	12.5	0
SETLV0001	Polyp	8912001	288937	40.88	298	596	1383	377	NO	10	0
SETLV0002	Polyp	20422728	483424	36.09	386	820	2642	377	NO	12	0
SETLV0003	Polyp	12778857	240563	37.92	244	486	1214	376	NO	12	0
SETLV0004	Polyp	13309348	253529	41.92	285	524	1143	374	NO	10	0
SETLV0005	Polyp	10439162	490899	44.99	430	1000	2407	378	NO	3	0
SETLV0006	Polyp	13087045	654352	42.02	533	1242	3145	378	NO	11	0
SETLV0007	Polyp	13231078	577436	41.74	438	1122	2723	378	NO	11	0
SETLV0008	Polyp	14007390	321583	45.85	333	618	1572	378	NO	12	0
SETLV0009	Polyp	12614128	338997	44.36	324	662	1728	377	NO	5.5	0
SETLV0010	Polyp	16378587	601643	36.58	646	1321	2746	378	NO	3	0
SETLV0011	Polyp	15325285	579543	38.49	520	1205	2903	378	NO	5	0
SWILV0001	Larva	7633074	170019	44.64	123	221	1003	369	NO	5	0
SWILV0002	Larva	21040613	639363	40.42	431	1321	3202	378	NO	9	0
SWILV0003	Larva	18169490	649970	41.4	500	1412	3177	378	NO	9	0
SWILV0004	Larva	27035317	843270	38.9	679	1882	4179	378	NO	4	0
SWILV0005	Larva	17896756	669041	42.16	452	1467	3401	378	NO	3	0
SWILV0006	Larva	20611068	860169	37.96	749	1860	4176	378	NO	7	0
SWILV0007	Larva	18050998	673406	35.39	562	1432	3172	378	NO	6	0
SWILV0008	Larva	19698549	736042	33.93	536	1472	3655	378	NO	4	0
SWILV0009	Larva	10495577	560739	39.93	514	1271	2746	378	NO	7	0
SWILV0010	Larva	14157361	557660	36.5	368	1144	2702	378	NO	6	0
SWILV0011	Larva	17778690	604770	37.34	579	1326	2866	378	NO	2	0
SWILV0012	Larva	16520670	587573	39.27	482	1202	2845	378	NO	8	0
SWILV0013	Larva	17560439	665579	31.23	580	1437	3370	377	NO	8	0
SWILV0014	Larva	14883670	786500	39.11	613	1641	4344	378	NO	6	0
SWILV0015	Larva	14432464	617324	37.88	632	1403	3025	378	NO	8	0
SWILV0016	Larva	11713126	557221	43.86	572	1204	2701	378	NO	2	0
