# Supplementary material for: A stony coral cell atlas illuminates the molecular and cellular basis of coral symbiosis, calcification, and immunity
Source: Cell. 2021 May 27;184(11):2973–2987.e18. doi: 10.1016/j.cell.2021.04.005 (PMC8162421; doi:10.1016/j.cell.2021.04.005)
Supplement: Table S2. Gene orthology and annotation, related to Figures 1, 2, and 3 — Taxon sampling lists employed for orthology inference and phylostratigraphic analyses. Also includes information on Pfam domains employed for phylogeny-based annotations (see STAR Methods). [file mmc2.xlsx]

## Sheet: Taxon_sampling_Stylophora
Species acronym	Species name	Taxonomy	Phylostratum	Data sources
Hsap	Homo sapiens	Bilateria	Planulozoa	Ensembl 100
Mmus	Mus musculus	Bilateria	Planulozoa	Ensembl 100
Bflo	Branchiostoma floridae	Bilateria	Planulozoa	Ensembl 100
Skow	Saccoglossus kowalevskii	Bilateria	Planulozoa	NCBI
Spur	Strongylocentrotus purpuratus	Bilateria	Planulozoa	NCBI
Dmel	Drosophila melanogaster	Bilateria	Planulozoa	Ensembl Metazoa 47
Tcas	Tribolium castaneum	Bilateria	Planulozoa	NCBI
Ctel	Capitella teleta	Bilateria	Planulozoa	Ensembl Metazoa 47
Cgig	Crassostrea gigas	Bilateria	Planulozoa	Ensembl Metazoa 47
Smed	Schmidtea mediterranea	Bilateria	Planulozoa	http://planmine.mpi-cbg.de/
Hmia	Hofstenia miamia	Bilateria	Planulozoa	Ensembl Metazoa 47
Dgig	Dendronephthya gigantea	Cnidaria	Anthozoa	NCBI
Xesp	Xenia sp.	Cnidaria	Anthozoa	https://github.com/ciwemb/endosymbiosis
Nvec	Nematostella vectensis	Cnidaria	Hexacorallaria	Combined JGI + Vienna annotation. https://doi.org/10.1016/j.cell.2018.05.019
Exapal	Exaiptasia pallida	Cnidaria	Hexacorallaria	NCBI
Adig	Acropora digitifera	Cnidaria	Scleratinia	NCBI
Gfas	Galaxea fascicularis	Cnidaria	Scleratinia	http://gfas.reefgenomics.org/
Fspp	Fungia sp.	Cnidaria	Scleratinia	http://comparative.reefgenomics.org/
Gasp	Goniastrea aspera	Cnidaria	Scleratinia	http://gasp.reefgenomics.org/
Spis	Stylophora pistillata	Cnidaria	Stylophora-specific	Combined NCBI + reefgenomics (see Methods).
Hvul	Hydra vulgaris	Cnidaria	Cnidaria	https://research.nhgri.nih.gov/hydra/
Chem	Clytia hemisphaerica	Cnidaria	Cnidaria	http://marimba.obs-vlfr.fr/organism/Clytia/hemisphaerica
Aaur	Aurelia aurita	Cnidaria	Cnidaria	https://www.nature.com/articles/s41559-018-0719-8#Sec13
Morvir	Morbakka virulenta	Cnidaria	Cnidaria	https://www.nature.com/articles/s41559-019-0853-y#data-availability
Hhon	Hoilungia honkongensis	Placozoa	Cnido+Placozoa	https://bitbucket.org/molpalmuc/hoilungia-genome/
Tadh	Trichoplax adhaerens	Placozoa	Cnido+Placozoa	Ensembl Metazoa 47
Pbac	Pleurobrachia bachei	Ctenophora	Metazoa	https://neurobase.rc.ufl.edu/pleurobrachia
Mlei	Mnemiopsis leidyi	Ctenophora	Metazoa	https://research.nhgri.nih.gov/mnemiopsis/
Vmul	Vallicula multiformis	Ctenophora	Metazoa	https://neurobase.rc.ufl.edu/pleurobrachia/browse
Aque	Amphimedon queenslandica	Porifera	Metazoa	Ensembl Metazoa 47, Aqu2.1 annotation
Emue	Ephydatia muelleri	Porifera	Metazoa	https://spaces.facsci.ualberta.ca/ephybase/
Ocar	Oscarella carmela	Porifera	Metazoa	http://www.compagen.org/datasets/OCAR_G-PEP_120614
Scil	Sycon ciliatum	Porifera	Metazoa	https://datadryad.org/stash/dataset/doi:10.5061/dryad.tn0f3
Sros	Salpingoeca rosetta	Choanoflagellata	Holozoa	Ensembl Protist 47
Cowc	Capsaspora owczarzaki	Filasterea	Holozoa	Ensembl Protist 47
Extended taxon sampling for phylostrastigraphy:
Species acronym	Species name	Taxonomy	Phylostratum	Data sources
Cfra	Creolimax fragrantissima	Teretosporea	Holozoa	https://elifesciences.org/articles/08904
Nk52	Chromosphaera perkinsii	Teretosporea	Holozoa	https://elifesciences.org/articles/26036
Clim	Corallochytrium limacisporum	Teretosporea	Holozoa	https://elifesciences.org/articles/26036
Spom	Schizosaccharomyces pombe	Fungi	Opisthokonta	Ensembl Fungi 47
Tmel	Tuber melanosporum	Fungi	Opisthokonta	Ensembl Fungi 47
Ccin	Coprinopsis cinerea	Fungi	Opisthokonta	Ensembl Fungi 47
Cneo	Cryptococcus neoformans	Fungi	Opisthokonta	Ensembl Fungi 47
Morelo	Mortierella elongata	Fungi	Opisthokonta	Ensembl Fungi 47
Spun	Spizellomyces punctatus	Fungi	Opisthokonta	Ensembl Fungi 47
Concor	Conidiobolus coronatus	Fungi	Opisthokonta	Ensembl Fungi 47
Ttra	Thecamonas trahens	Apusozoa	Eukaryota	Ensembl Protist 47
Ddis	Dictyostelium discoideum	Amoebozoa	Eukaryota	Ensembl Protist 47
Acas	Acanthamoeba castellanii	Amoebozoa	Eukaryota	Ensembl Protist 47
Atha	Arabidopsis thaliana	Streptophyta	Eukaryota	Ensembl Plants 47
Marpol	Marchantia polymorpha	Streptophyta	Eukaryota	Ensembl Plants 47
Crei	Chlamydomonas reinhardtii	Chlorophyta	Eukaryota	Ensembl Plants 47
Gthe	Guillardia theta	Cryptista	Eukaryota	Ensembl Protist 47
Ehux	Emiliania huxleyi	Haptista	Eukaryota	Ensembl Protist 47
Esil	Ectocarpus siliculosus	Stramenopiles	Eukaryota	Ensembl Protist 47
Phatri	Phaeodactylum tricornutum	Stramenopiles	Eukaryota	Ensembl Protist 47
Vitbra	Vitrella brassicaformis	Alveolata	Eukaryota	Ensembl Protist 47
Symmic	Symbiodinium microadriaticum	Alveolata	Eukaryota	http://smic.reefgenomics.org/
Tthe	Tetrahymena thermophila	Alveolata	Eukaryota	Ensembl Protist 47
Bnat	Bigelowiella natans	Rhizaria	Eukaryota	Ensembl Protist 47
Ngru	Naegleria gruberi	Discoba	Eukaryota	Ensembl Protist 47

## Sheet: Taxon_sampling_Symbiodinium
Species acronym	Species name	Taxonomy	Phylostratum	Data sources
Symmic	Symbiodinium microadriaticum	Alveolata	Symbiodinium-specific	http://smic.reefgenomics.org/
Symtri	Symbiodinium tridacnidorum	Alveolata	Symbiodinium_CladeA	https://www.biorxiv.org/content/10.1101/800482v1
Symnat	Symbiodinium natans	Alveolata	Symbiodinium_CladeA	https://www.biorxiv.org/content/10.1101/800482v1
Sympil	Symbiodinium pilosum	Alveolata	Symbiodinium_CladeA	https://www.biorxiv.org/content/10.1101/800482v1
Bremin	Breviolum minutum	Alveolata	Symbiodiniaceae	https://marinegenomics.oist.jp/symb/viewer/download?project_id=21
Brepse	Breviolum pseudominutum	Alveolata	Symbiodiniaceae	http://zoox.reefgenomics.org/download/
Breaen	Breviolum aenigmaticum	Alveolata	Symbiodiniaceae	http://zoox.reefgenomics.org/download/
Brepsy	Breviolum psygmophilum	Alveolata	Symbiodiniaceae	http://zoox.reefgenomics.org/download/
Clagor	Cladocopium goreaui	Alveolata	Symbiodiniaceae	http://symbs.reefgenomics.org/
Durtre	Durusdinium trenchii	Alveolata	Symbiodiniaceae	https://bmcevolbiol.biomedcentral.com/articles/10.1186/1471-2148-12-217
Fugkaw	Fugacium kawagutii	Alveolata	Symbiodiniaceae	http://symbs.reefgenomics.org/
Perkma	Perkinsus marinus	Alveolata	Alveolata	Ensembl Protist 47
Eimten	Chromera velia	Alveolata	Alveolata	Ensembl Protist 47
Vitbra	Vitrella brassicaformis	Alveolata	Alveolata	Ensembl Protist 47
Pfal	Plasmodium falciparum	Alveolata	Alveolata	Ensembl Protist 47
Tgon	Toxoplasma gondii	Alveolata	Alveolata	Ensembl Protist 47
Ptet	Paramecium tetraurelia	Alveolata	Alveolata	Ensembl Protist 47
Oxytri	Oxytricha trifallax	Alveolata	Alveolata	Ensembl Protist 47
Tthe	Tetrahymena thermophila	Alveolata	Alveolata	Ensembl Protist 47
Retfil	Reticulomyxa filosa	Rhizaria	SAR	Ensembl Protist 47
Bnat	Bigelowiella natans	Rhizaria	SAR	Ensembl Protist 47
Plabra	Plasmodiophora brassicae	Rhizaria	SAR	Ensembl Protist 47
Esil	Ectocarpus siliculosus	Stramenopiles	SAR	Ensembl Protist 47
Coka	Cladosiphon okamuranus	Stramenopiles	SAR	Ensembl Protist 47
Ngad	Nannochloropsis gaditana	Stramenopiles	SAR	Ensembl Protist 47
Aano	Aureococcus anophagefferens	Stramenopiles	SAR	Ensembl Protist 47
Phatri	Phaeodactylum tricornutum	Stramenopiles	SAR	Ensembl Protist 47
Tpse	Thalassiosira pseudonana	Stramenopiles	SAR	Ensembl Protist 47
Aurlim	Aurantiochytrium limacinum	Stramenopiles	SAR	Ensembl Protist 47
Aplker	Aplanochytrium kerguelense	Stramenopiles	SAR	Ensembl Protist 47
Schagg	Schizochytrium aggregatum	Stramenopiles	SAR	Ensembl Protist 47
Gonavo	Goniomonas avonlea	Cryptista	Diaphoretickes	Ensembl Protist 47
Gthe	Guillardia theta	Cryptista	Diaphoretickes	Ensembl Protist 47
Ehux	Emiliania huxleyi	Haptista	Diaphoretickes	Ensembl Protist 47
Chrtob	Chrysochromulina tobin	Haptista	Diaphoretickes	Ensembl Protist 47
Pavlsp	Pavlovales sp. CCMP2436	Haptista	Diaphoretickes	Ensembl Protist 47
Cpar	Cyanophora paradoxa	Glaucophyta	Diaphoretickes	Ensembl Protist 47
Atha	Arabidopsis thaliana	Streptophyta	Diaphoretickes	Ensembl Plants 47
Mgut	Mimulus guttatus	Streptophyta	Diaphoretickes	Ensembl Plants 47
Acoe	Aquilegia coerulea	Streptophyta	Diaphoretickes	Ensembl Plants 47
Bdis	Brachypodium distachyon	Streptophyta	Diaphoretickes	Ensembl Plants 47
Sbic	Sorghum bicolor	Streptophyta	Diaphoretickes	Ensembl Plants 47
Atri	Amborella trichopoda	Streptophyta	Diaphoretickes	Ensembl Plants 47
Sacu	Salvinia cucullata	Streptophyta	Diaphoretickes	Ensembl Plants 47
Azfi	Azolla filiculoides	Streptophyta	Diaphoretickes	Ensembl Plants 47
Smoe	Selaginella moellendorffii	Streptophyta	Diaphoretickes	Ensembl Plants 47
Ppat	Physcomitrella patens	Streptophyta	Diaphoretickes	Ensembl Plants 47
Sphfal	Sphagnum fallax	Streptophyta	Diaphoretickes	Ensembl Plants 47
Marpol	Marchantia polymorpha	Streptophyta	Diaphoretickes	Ensembl Plants 47
Chabra	Chara braunii	Streptophyta	Diaphoretickes	Ensembl Plants 47
Klenit	Klebsormidium nitens	Streptophyta	Diaphoretickes	Ensembl Plants 47
Crei	Chlamydomonas reinhardtii	Chlorophyta	Diaphoretickes	Ensembl Plants 47
Vcar	Volvox carteri	Chlorophyta	Diaphoretickes	Ensembl Plants 47
Cocsub	Coccomyxa subellipsoidea	Chlorophyta	Diaphoretickes	Ensembl Plants 47
Cvar	Chlorella variabilis	Chlorophyta	Diaphoretickes	Ensembl Plants 47
Ulvmut	Ulva mutabilis	Chlorophyta	Diaphoretickes	Ensembl Plants 47
Caulen	Caulerpa lentillifera	Chlorophyta	Diaphoretickes	Ensembl Plants 47
Otau	Ostreococcus tauri	Chlorophyta	Diaphoretickes	Ensembl Plants 47
Mpus	Micromonas pusilla	Chlorophyta	Diaphoretickes	Ensembl Plants 47
Cmer	Cyanidioschyzon merolae	Rhodophyta	Diaphoretickes	Ensembl Plants 47
Porumb	Porphyra umbilicalis	Rhodophyta	Diaphoretickes	Ensembl Plants 47
Porpur	Porphyridium purpureum	Rhodophyta	Diaphoretickes	Ensembl Plants 47
Gracho	Gracilariopsis chorda	Rhodophyta	Diaphoretickes	NCBI
Chocri	Chondrus crispus	Rhodophyta	Diaphoretickes	Ensembl Plants 47
Kipbia	Kipferlia bialata	Metamonada	Eukaryota	https://journals.plos.org/plosone/article?id=10.1371/journal.pone.0194487
Ngru	Naegleria gruberi	Discoba	Eukaryota	Ensembl Protist 47
Ddis	Dictyostelium discoideum	Amoebozoa	Eukaryota	Ensembl Protist 47
Acas	Acanthamoeba castellanii	Amoebozoa	Eukaryota	Ensembl Protist 47
Falb	Fonticula alba	Discicristoidea	Eukaryota	Ensembl Protist 47
Ttra	Thecamonas trahens	Apusozoa	Eukaryota	Ensembl Protist 47
Spom	Schizosaccharomyces pombe	Fungi	Eukaryota	Ensembl Fungi 47
Ccin	Coprinopsis cinerea	Fungi	Eukaryota	Ensembl Fungi 47
Spun	Spizellomyces punctatus	Fungi	Eukaryota	Ensembl Fungi 47
Gpro	Gonapodya prolifera	Fungi	Eukaryota	Ensembl Fungi 47
Sros	Salpingoeca rosetta	Choanoflagellata	Eukaryota	Ensembl Protist 47
Cowc	Capsaspora owczarzaki	Filasterea	Eukaryota	Ensembl Protist 47
Nk52	Chromosphaera perkinsii	Ichthyosporea	Eukaryota	https://elifesciences.org/articles/26036
Hsap	Homo sapiens	Metazoa	Eukaryota	Ensembl 100
Ctel	Capitella teleta	Metazoa	Eukaryota	Ensembl Metazoa 47
Nvec	Nematostella vectensis	Metazoa	Eukaryota	Combined JGI + Vienna annotation. https://doi.org/10.1016/j.cell.2018.05.019
Exapal	Exaiptasia pallida	Metazoa	Eukaryota	NCBI
Adig	Acropora digitifera	Metazoa	Eukaryota	NCBI
Spis	Stylophora pistillata	Metazoa	Eukaryota	Combined NCBI + reefgenomics (see Methods).
Xesp	Xenia sp	Anthozoa	Eukaryota	https://github.com/ciwemb/endosymbiosis
Gfas	Galaxea fasciculatirs	Scleratinia	Eukaryota	http://gfas.reefgenomics.org/
Gasp	Goniastrea aspera	Scleratinia	Eukaryota	http://gasp.reefgenomics.org/
Fuspp	Fungia_sp	Scleratinia	Eukaryota	http://comparative.reefgenomics.org/

## Sheet: Pfam_domain_gene_class
Gene family	Pfam domains	Inflation parameter for MCL	Min group size	HMM search parameter*	Gene class
ABF1	BAF1_ABF1	1.1	5	GA	TF		Note:	All Pfam domains can be retrieved from Pfam database v33
AF-4	AF-4	1.1	5	GA	TF			http://pfam.xfam.org/
AFT	AFT	1.1	5	GA	TF
Androgen_receptor	Androgen_recep	1.1	5	GA	TF
AP-2	TF_AP-2	1.1	5	GA	TF		GA=gathering threshold
AP2	AP2	1.1	5	GA	TF
APSES	KilA-N	1.1	5	GA	TF
ARID_BRIGHT	ARID	1.1	5	GA	TF
AT_hook	AT_hook	1.1	5	GA	TF
B3	B3	1.1	5	GA	TF
BBR_GAGA	GAGA_bind	1.1	5	GA	TF
BES1_BZR	BES1_N	1.1	5	GA	TF
Brinker	BrkDBD	1.1	5	GA	TF
bZIP	bZIP_1,bZIP_2,bZIP_Maf,Jun,PAP1	1.1	5	GA	TF
CG-1	CG-1	1.1	5	GA	TF
Copper-fist	Copper-fist	1.1	5	GA	TF
CSD	CSD	1.1	5	GA	TF
DBD_Tnp_MULE	DBD_Tnp_Mut	1.1	5	GA	TF
Doublesex_DM	DM,Dmrt1	1.1	5	GA	TF
E2F_TDP	DP,E2F_CC-MB,E2F_TDP	1.1	5	GA	TF
EIN3	EIN3	1.1	5	GA	TF
Ets	Ets,ETS_PEA3_N	1.1	5	GA	TF
FAR_FHY3	FAR1	1.1	5	GA	TF
Fez1	Fez1	1.1	5	GA	TF
FLO_LFY	C_LFY_FLO	1.1	5	GA	TF
Forkhead	Forkhead	1.1	5	GA	TF
Fungal_ZF	Fungal_trans,Zn_clus	1.1	5	GA	TF
GATA	GATA	1.1	5	GA	TF
GCM	GCM	1.1	5	GA	TF
GCR1	GCR1_C	1.1	5	GA	TF
Grainyhead_LSF	CP2	1.1	5	GA	TF
GRAS	GRAS	1.1	5	GA	TF
GTF2-like	GTF2I	1.1	5	GA	TF
HLH	COE1_DBD,COE1_HLH,Hairy_orange,HLH,Neuro_bHLH	1.1	5	GA	TF
HMGbox_Sox	HMG_box,HMG_box_2,HMG_box_5,MATalpha_HMGbox	1.1	5	GA	TF
Homeodomains	Homeobox_KN,Homeodomain,HPD,HNF-1_N,Pou,CUT,PAX,OAR	1.1	5	GA	TF
HSF	HSF_DNA-bind	1.1	5	GA	TF
IBD	IBD	1.1	5	GA	TF
ICP4	Herpes_ICP4_C	1.1	5	GA	TF
IRF	IRF	1.1	5	GA	TF
LAG1_CSL	BTD,LAG1-DNAbind	1.1	5	GA	TF
LOB	LOB	1.1	5	GA	TF
MADS-box_SRF	SRF-TF	1.1	5	GA	TF
MBD	MBD	1.1	5	GA	TF
mTERF	mTERF	1.1	5	GA	TF
Myb	MADF_DNA_bdg,Myb_DNA-bind_2,Myb_DNA-bind_3,Myb_DNA-bind_4,Myb_DNA-bind_5,Myb_DNA-bind_6,Myb_DNA-bind_7,Myb_DNA-binding,SANT_DAMP1_like	1.1	5	GA	TF
NAM_NAC	NAM	1.1	5	GA	TF
Ndt80_PhoG	NDT80_PhoG	1.1	5	GA	TF
NFX1_ZF	zf-NF-X1	1.1	5	GA	TF
NFYA	CBFB_NFYA	1.1	5	GA	TF
NFYB_NFYC	CBFD_NFYB_HMF	1.1	5	GA	TF
NRF1	Nrf1_DNA-bind	1.1	5	GA	TF
P53	CEP1-DNA_bind,P53	1.1	5	GA	TF
Pipsqueak	HTH_psq	1.1	5	GA	TF
PLATZ	PLATZ	1.1	5	GA	TF
RFX	RFX_DNA_binding	1.1	5	GA	TF
RHD_Rel	RHD_DNA_bind	1.1	5	GA	TF
Runt_Runx	Runt	1.1	5	GA	TF
RWP-RK	RWP-RK	1.1	5	GA	TF
S1FA	S1FA	1.1	5	GA	TF
SAND	SAND	1.1	5	GA	TF
SBP	SBP	1.1	5	GA	TF
SMAD_MH1	MH1	1.1	5	GA	TF
STAT	Dict-STAT-coil,STAT_bind	1.1	5	GA	TF
STE	STE	1.1	5	GA	TF
Storekeeper	DUF573	1.1	5	GA	TF
T-box	T-box	1.1	5	GA	TF
TBP	TBP	1.1	5	GA	TF
TCP	TCP	1.1	5	GA	TF
TEA	TEA	1.1	5	GA	TF
Tesmin_TSO1-like	TCR	1.1	5	GA	TF
TFIIA	TFIIA	1.1	5	GA	TF
TFIIB	TFIIB	1.1	5	GA	TF
THAP_finger	THAP	1.1	5	GA	TF
TSC22	TSC22	1.1	5	GA	TF
Tub	Tub	1.1	5	GA	TF
Vhr1	Vhr1	1.1	5	GA	TF
Whirly	Whirly	1.1	5	GA	TF
WRC_GRF	WRC	1.1	5	GA	TF
WRKY	WRKY	1.1	5	GA	TF
YABBY	YABBY	1.1	5	GA	TF
YL1	YL1	1.1	5	GA	TF
zf-BED	zf-BED	1.1	5	GA	TF
zf-C4_Nuclear_receptors	zf-C4	1.1	5	GA	TF
zf-Dof	zf-Dof	1.1	5	GA	TF
zf-met	zf-met	1.15	5	GA	TF
zf-MIZ	zf-MIZ	1.1	5	GA	TF
zf-C2H2	FLYWCH,MYT1,WT1,zf-C2H2,zf-C2H2_11,zf-C2H2_2,zf-C2H2_4,zf-C2H2_6,zf-C2HC,Zfx_Zfy_act	1.1	10	GA	TF
zf-CXXC	zf-CXXC	1.1	5	GA	TF
BESS	BESS	1.1	5	GA	structural
BTB	BTB	1.1	5	GA	structural
Myosin	Myosin_head	1.1	10	GA	Myosin
GPCR-rhodopsin	7tm_1	1.15	10	GA	GPCR
GPCR-secretin	7tm_2	1.15	10	GA	GPCR
GPCR-glutamate	7tm_3	1.1	10	GA	GPCR
epithelial-Na	ASC	1.15	10	GA	ionchannel
ion-NaKCa	Ion_trans	1.1	10	GA	ionchannel
ion-inrect-K	IRK	1.1	10	GA	ionchannel
ion-glutamate	Lig_chan	1.1	10	GA	ionchannel
ion-exch-NaCa	Na_Ca_ex	1.1	10	GA	ionchannel
ion-neuro-gated	Neur_chan_memb	1.1	10	GA	ionchannel
ion-atp-gated	P2X_receptor	1.1	10	GA	ionchannel
pkd-channel	PKD_channel	1.1	10	GA	ionchannel
sk-channel	SK_channel	1.1	10	GA	ionchannel
vg-Ca-channel	VGCC_alpha2	1.1	5	GA	ionchannel
Cript	Cript	1.1	5	GA	neural
Guanylate_kin	Guanylate_kin	1.1	5	GA	neural
Homer	WH1	1.1	5	GA	neural
GKAP	GKAP	1.1	5	GA	neural
SynGAP	DUF3498	1.1	5	GA	neural
PDZ	PDZ,PDZ_6	1.1	5	GA	neural
ANF_receptor	ANF_receptor	1.1	5	GA	neural
Stargazin	PMP22_Claudin	1.1	5	GA	neural
CaMKII	CaMKII_AD	1.1	5	GA	neural
Syntaxin	Syntaxin	1.1	5	GA	neural
Synapsin	Synapsin,Synapsin_C	1.1	5	GA	neural
MARVEL	MARVEL	1.1	5	GA	neural
Citron	CNH	1.1	5	GA	neural
Ephrin	Ephrin	1.1	5	GA	neural
FERM_M	FERM_M	1.1	5	GA	neural
GKAP	GKAP	1.1	5	GA	neural
COesterase	COesterase	1.1	5	GA	neural
NO_synthase	NO_synthase	1.1	5	GA	neural
PMCA	Cation_ATPase_C	1.1	5	GA	neural
RasGAP	RasGAP	1.1	5	GA	neural
Caps	DUF1041	1.1	5	GA	neural
CASKin	Caskin1-CID,Caskin-tail,Caskin-Pro-rich	1.1	5	GA	neural
SSF	SSF	1.1	5	GA	neural
Synaphin	Synaphin	1.1	5	GA	neural
Y_phosphatase	Y_phosphatase	1.1	5	GA	neural
PID	PID	1.1	5	GA	neural
Pentaxin	Pentaxin	1.1	5	GA	neural
NCam	NCam-PTHR12231	1.1	5	1e-05	neural
Syndecan	Syndecan	1.1	5	GA	neural
RabphilinRIM	FYVE_2	1.1	5	GA	neural
RIMSbp	RIMSbp-PTHR14234	1.1	5	GA	neural
Sugar_tr	Sugar_tr	1.1	5	GA	neural
Synaptotagmin	Synaptotagmin-PTHR10024	1.1	5	1e-05	neural
Unc13	Membr_traf_MHD	1.1	5	GA	neural
Acetyltransf_1	Acetyltransf_1	1.1	5	GA	chromatin
GNAT_acetyltr_2	GNAT_acetyltr_2	1.1	5	GA	chromatin
Hat1_N	Hat1_N	1.1	5	GA	chromatin
KAT11	KAT11	1.1	5	GA	chromatin
MOZ_SAS	MOZ_SAS	1.1	5	GA	chromatin
Hist_deacetyl	Hist_deacetyl	1.1	5	GA	chromatin
SIR2	SIR2	1.1	5	GA	chromatin
DOT1	DOT1	1.1	5	GA	chromatin
SET	SET	1.1	5	GA	chromatin
SWIRM	SWIRM	1.1	5	GA	chromatin
CupinJmjC	Cupin_4,Cupin_8,JmjC	1.1	5	GA	chromatin
HIF-1	HIF-1	1.1	5	GA	chromatin
Histone	Histone,CBFD_NFYB_HMF,CENP-T_C	1.2	5	GA	chromatin
LinkerHistone	Linker_histone	1.1	5	GA	chromatin
ASF1_hist_chap	ASF1_hist_chap	1.1	5	GA	chromatin
CAF1A	CAF1A	1.1	5	GA	chromatin
CHZ	CHZ	1.1	5	GA	chromatin
Daxx	Daxx	1.1	5	GA	chromatin
Hira	Hira	1.1	5	GA	chromatin
HJURP_mid	HJURP_mid	1.1	5	GA	chromatin
NAP	NAP	1.1	5	GA	chromatin
Rtt106	Rtt106	1.1	5	GA	chromatin
SPT16	SPT16	1.1	5	GA	chromatin
SSrecog	SSrecog	1.1	5	GA	chromatin
zf-CCHH	zf-CCHH	1.1	5	GA	chromatin
ADD_ATRX	ADD_ATRX	1.1	5	GA	chromatin
ADD_DNMT3	ADD_DNMT3	1.1	5	GA	chromatin
BAH	BAH	1.1	5	GA	chromatin
BIR	BIR	1.1	5	GA	chromatin
Bromodomain	Bromodomain	1.1	5	GA	chromatin
Chromo	Chromo	1.1	5	GA	chromatin
ING	ING	1.1	5	GA	chromatin
MBT	MBT	1.1	5	GA	chromatin
MRG	MRG	1.1	5	GA	chromatin
PHD	PHD,PHD_2,PHD_3,PHD_4	1.1	5	GA	chromatin
PWWP	PWWP	1.1	5	GA	chromatin
SAWADEE	SAWADEE	1.1	5	GA	chromatin
TTD	TTD	1.1	5	GA	chromatin
TUDOR	TUDOR	1.1	5	GA	chromatin
zf-CW	zf-CW	1.1	5	GA	chromatin
SNF2_N	SNF2_N	1.1	5	GA	chromatin
RRM	RRM,RRM_1,RRM_2,RRM_3,RRM_4,RRM_5,RRM_7,RRM_8,RRM_9,BRAP2,DbpA,Nup35_RRM,Nup35_RRM_2,RL,RNA_bind,RRM_occluded,RRM_Rrp7,RSRP,YlmH_RBD	1.1	5	GA	RBP
KH	KH_1,KH_2,KH_4,KH_5,KH_6,KH_7,KH_8,KH_9,MOEP19	1.1	5	GA	RBP
RNAb	RNA_binding	1.1	5	GA	RBP
zf-CCCH	zf-CCCH,zf-CCCH_2,zf-CCCH_3,zf-CCCH_4,Torus	1.1	5	GA	RBP
CSD	CSD	1.1	5	GA	RBP
PUA	PUA,PUA_2,PUA_3	1.1	5	GA	RBP
S1	S1	1.1	5	GA	RBP
SURP	Surp	1.1	5	GA	RBP
Pumilio	PUF	1.1	5	GA	RBP
LSM	LSM,LSM14	1.1	5	GA	RBP
AXH	AXH	1.1	5	GA	RBP
DCP2	DCP2	1.1	5	GA	RBP
Exosome	EXOSC1	1.1	5	GA	RBP
CSD	CSD	1.1	5	GA	RBP
La	La	1.1	5	GA	RBP
YTH	YTH	1.1	5	GA	RBP
THUMP	THUMP	1.1	5	GA	RBP
PWI	PWI	1.1	5	GA	RBP
SAM	SAM_1,SAM_2,SAM_3,SAM_PNT,SAM_Ste50p	1.1	5	GA	RBP
TROVE	TROVE	1.1	5	GA	RBP
DEAD	DEAD	1.1	5	GA	RBP
zf-nanos	zf-nanos	1.1	5	GA	RBP
Piwi	Piwi	1.1	5	GA	RBP
Laminin	Laminin_B,Laminin_N,Laminin_G_3,Laminin_II,Laminin_I,Laminin_G_1,Laminin_G_2	1.2	5	GA	ECM&adhesion
Lectin_C	Lectin_C	1.2	5	GA	ECM&adhesion
fibronectin	fn1,fn3,fn2	1.2	5	GA	ECM&adhesion
Cadherin	Cadherin,Cadherin_C,Cadherin_2,Cadherin_3,Protocadherin	1.1	5	GA	ECM&adhesion
Integrin_alpha	Integrin_alpha,Integrin_alpha2	1.1	5	GA	ECM&adhesion
Integrin_beta	Integrin_beta,Integrin_B_tail,Integrin_b_cyt	1.1	5	GA	ECM&adhesion
Collagen	Collagen,C4,COLFI	1.1	5	GA	ECM&adhesion
Sarcoglycan	Sarcoglycan_1	1.1	5	GA	ECM&adhesion
DAG1	DAG1	1.1	5	GA	ECM&adhesion
Spectrin	Spectrin	1.1	5	GA	ECM&adhesion
EF-hand	EF-hand_2,EF-hand_3	1.1	5	GA	ECM&adhesion
CD20	CD20	1.1	5	GA	ECM&adhesion
Pkinase	Pkinase,Pkinase_Tyr	1.2	5	GA	Signalling
Dishevelled	Dishevelled,Dsh_C	1.1	5	GA	Signalling
Frizzled	Fz,Frizzled	1.1	5	GA	Signalling
Ldl_recept_b	Ldl_recept_b	1.1	5	GA	Signalling
wnt	wnt	1.1	5	GA	Signalling
MH2	MH2	1.1	5	GA	Signalling
RGS	RGS,Axin_b-cat_bind	1.1	5	GA	Signalling
FGF	FGF	1.1	5	GA	Signalling
Activin_recp	Activin_recp	1.1	5	GA	Signalling
TGF_beta	TGF_beta,TGFb_propeptide	1.1	5	GA	Signalling
DSL	DSL,MNNL	1.1	5	GA	Signalling
Notch	NOD,NODP,Notch	1.1	5	GA	Signalling
Fringe	Fringe	1.1	5	GA	Signalling
LAG1-DNAbind	LAG1-DNAbind	1.1	5	GA	Signalling
HH_signal	HH_signal	1.1	5	GA	Signalling
Patched	Patched	1.1	5	GA	Signalling
TIR	TIR,TIR_2	1.1	5	GA	Signalling
