# Supplementary material for: A stony coral cell atlas illuminates the molecular and cellular basis of coral symbiosis, calcification, and immunity
Source: Cell. 2021 May 27;184(11):2973–2987.e18. doi: 10.1016/j.cell.2021.04.005 (PMC8162421; doi:10.1016/j.cell.2021.04.005)
Supplement: Table S3. Primers for in situ hybridization probes, related to Figures 1, 4, and 5 [file mmc3.xlsx]

## Sheet: Sheet1
Spis Gene ID	F-Primer	R-primer	probe length (bp)	Cell type
XP_022783975_1	AGAGCTTTTCCGTCAAGCGA	AAACATCGGCGGTCACATCT	575	Host cells
XP_022783415_1	TCATGTCGTTCTGGTGGTGT	TGTGTCGTCCATCCAAGTGT	765	Calicoblasts
XP_022806802_1	TCGCGTTGAGGCTCCATTTA	TGGGCTGCACATTCTTTTGC	459	Neuron3
XP_022806845_1	CCAAGAAGGTCGATCAGGAGTT	GAACCGTCTGCGTTGAGTTC	449	Digestive filaments
XP_022781039_1	GGGAATCCAGGAAACCCAGG	AAGTGGAGACGCCCTACTGA	546	Gastrodermis
XP_022798424_1	AGACGAGTTGAGCGTAAGGG	CTCCCTCCTTTGTTGTGCGA	577	Epidermis
XP_022790329_1	GCCCTGACAGAGTACACGAG	ACTCGACTGAGCAAGGGTTG	521	Gland1
